# Supplementary material for: Assessing the Value of Further Investment in R&D Using Mixed Methods: A Case Study of Biosensor-Integrated Arteriovenous Grafts
Source: J Mark Access Health Policy. 2025 Jan 15;13(1):1. doi: 10.3390/jmahp13010001 (PMC11755449; doi:10.3390/jmahp13010001)
Supplement: Supplementary file 1 [file jmahp-13-00001-s001.zip]

Archive with 1 entries (1 files):
- jmahp-3345013-supplementary.pdf
